# Supplementary material for: KATP Channel Inhibitors Reduce Cell Proliferation Through Upregulation of H3K27ac in Diffuse Intrinsic Pontine Glioma: A Functional Expression Investigation
Source: Cancers (Basel). 2025 Jan 22;17(3):358. doi: 10.3390/cancers17030358 (PMC11816144; doi:10.3390/cancers17030358)
Supplement: Supplementary file 1 [file cancers-17-00358-s001.zip]

Archive with 3 entries (3 files):
- Supplementary File 1. (Figures  S1-S5 and Table S1 in the manuscript).pptx
- Supplementary File 2. (Figures S6-S31 original blots data in the manuscript).ppt
- Supplementary File 3. (Western blot experiments).pdf
